# Supplementary material for: Blimp1+ cells generate functional mouse sebaceous gland organoids in vitro
Source: Nat Commun. 2019 May 28;10:2348. doi: 10.1038/s41467-019-10261-6 (PMC6538623; doi:10.1038/s41467-019-10261-6)
Supplement: Supplementary file 6 — Source Data [file 41467_2019_10261_MOESM6_ESM.xlsx]

## Sheet: Source data
Figure 4c
	Avarage Inner cells diameter (um)					Avarage Outer cells diameter (um)
	Control	cMyc inhibitor				Control	cMyc inhibitor
	71.6094	47.1917				32.6474	27.0846
	67.7948	45.442				27.5372	22.6255
	66.5592	40.2826				24.4581	22.0903
	63.3759	39.6457				23.7513	21.5221
	62.2679	38.1195				23.4027	20.9789
	61.5665	38.0745				23.1975	20.8819
	60.5787	37.0195				22.2984	20.2924
	55.4566	36.7092				21.5832	18.6517
	55.2878	35.6219				21.1074	18.4843
	55.0399	35.4449				20.464	18.4041
	54.9731	35.3277				20.1838	18.3788
	50.5834	34.744				19.7774	18.2093
	48.6266	34.5956				19.6545	18.1799
	48.4555	30.994				19.642	17.9552
	48.1834	28.9474				19.4093	17.8038
	45.9434	28.6339				19.0875	17.2636
	45.8353	27.7002				18.9118	17.1801
	45.7265	27.374				18.8041	17.1283
	45.176	27.0396				18.5388	17.0194
	45.1424	26.8562				18.5275	16.8621
	43.8828	26.4671				18.4814	16.7464
	43.3225	25.4005				17.876	16.64
	43.1455	25.168				17.8242	16.5619
	43.0401	22.877				17.675	16.5252
	42.1094	22.8376				17.6138	16.2777
	41.3759	22.8207				17.5092	16.2699
	41.2802	22.8096				17.3626	16.2465
	40.6216	22.2752				17.2575	16.2464
	40.4802	22.1944				17.1294	16.2152
	39.9398	21.9739				17.1061	16.169
	39.1963	21.8393				16.9963	15.9739
	38.4643	21.8016				16.9628	15.8219
	38.3454	21.6436				16.9314	15.8032
	38.2876	21.23				16.8072	15.8029
	37.9233	20.9763				16.7791	15.3664
	36.1973	20.9321				16.7373	15.1165
	35.5873	20.608				16.7186	15.0915
	35.1091	19.9568				16.6648	15.0889
	35.0245	19.7602				16.5967	14.9041
	34.8888	19.6417				16.556	14.8866
	33.417	19.1176				16.4637	14.8343
	33.1198	18.942				16.3089	14.7743
	33.0153	18.8342				16.2855	14.7743
	32.522	18.664				16.219	14.7657
	32.2561	18.1115				16.1874	14.7455
	30.7484	17.7723				16.0322	14.6016
	30.6414	17.5685				16.0053	14.1707
	30.3062	17.2792				15.8753	14.1186
	30.1077	17.2057				15.7831	14.0074
	29.1836	17.1802				15.7711	13.8121
	28.553	16.9277				15.5063	13.7268
	28.1261	16.6976				15.4563	13.7053
	27.2116	16.5109				15.3591	13.5947
	26.9595	16.4656				15.1916	13.5283
	25.4339	16.4445				15.1223	13.4562
	24.9574	16.0967				15.0407	13.2914
	24.1452	15.9929				15.0082	13.2886
	23.9914	15.7528				14.9004	13.1927
	23.7673	15.701				14.8116	13.1927
	23.2881	15.6257				14.4473	13.0898
	23.213	15.6096				14.3478	13.0898
	23.1912	15.579				13.9488	13.0333
	22.9134	15.3076				13.9435	12.986
	22.5891	15.2417				13.7348	12.8231
	21.8097	15.1639				13.6623	12.6259
	21.3577	15.1136				13.6169	12.5185
	21.276	15.0167				13.6132	12.4802
	20.8079	14.8972				13.4233	12.3115
	20.0275	14.8543				13.2206	11.9627
	20.0273	14.8089				12.4981	11.7999
	19.8048	14.7497				12.1285	11.5673
	19.6025	14.6493				12.0951	11.4012
	19.1638	14.5814				12.0737	10.7912
	18.0897	14.38				11.8885	10.7286
	17.7501	13.9726				11.5063	10.4717
	17.3616	13.5193				11.2603	10.4266
	17.1316	13.1646				10.7758	9.01815
	16.4966	12.8011
Figure 4g
	AR mRNA levels
		Starting Quantity (SQ)	Rplp0 levels	normalized to Rplpo
	control 1	152.664	0.777499	196.352
	control 2	134.591	0.796808	168.913
	control 3	161.587	0.869236	185.895
	cMyc inhibitor 1	66.3583	1.21976	54.4028
	cMyc inhibitor 2	60.808	1.1905	51.0776
	cMyc inhibitor 3	39.4462	1.05532	37.3784
	FASN mRNA levels
		Starting Quantity (SQ)	Rplp0 levels	normalized to Rplpo
	control 1	143.546	0.777499	184.625
	control 2	121.213	0.796808	152.123
	control 3	105.577	0.869236	121.459
	cMyc inhibitor 1	80.6725	1.21976	66.1381
	cMyc inhibitor 2	87.6154	1.1905	73.5952
	cMyc inhibitor 3	71.6446	1.05532	67.8888
	PPAR-beta mRNA levels
		Starting Quantity (SQ)	Rplp0 levels	normalized to Rplpo
	control 1	94.3762	0.736741	121.384
	control 2	95.4845	0.755038	119.834
	control 3	106.226	0.823668	122.206
	cMyc inhibitor 1	54.4877	1.15581	44.6709
	cMyc inhibitor 2	66.1387	1.12809	55.5552
	cMyc inhibitor 3	48.1179	1	45.5954
	PPAR-gamma mRNA levels
		Starting Quantity (SQ)	Rplp0 levels	normalized to Rplpo
	control 1	81.6126	0.777499	104.968
	control 2	59.7012	0.796808	74.9254
	control 3	89.1577	0.869236	102.57
	cMyc inhibitor 1	63.0764	1.21976	51.7122
	cMyc inhibitor 2	57.1543	1.1905	48.0085
	cMyc inhibitor 3	29.7318	1.05532	28.1732
Figure 5d
	cMyc mRNA levels
		Starting Quantity (SQ)	Rplp0 levels	normalized to Rplpo
	control 1	65.2935	1.59473	40.9433
	control 2	65.5094	1.67935	39.0089
	control 3	44.1344	1	44.1344
	DBL 1	67.8861	1.02782	66.0484
	DBL 2	95.153	1.45014	65.6164
	DBL 3	75.5007	1.42357	53.0361
	DBL+RA 1	53.9313	1.20985	44.5768
	DBL+RA 2	74.0693	1.39013	53.2824
	DBL+RA 3	75.4285	1.30216	57.9258
	DBL+13cis RA 1	106.356	2.20318	48.2738
	DBL+13cis RA 2	91.2483	1.65761	55.0483
	DBL+13cis RA 3	86.4143	1.6359	52.8236
	DBL+Ret-Avit 1	24.6324	0.704847	34.9471
	DBL+Ret-Avit 2	28.8396	0.788632	36.5692
	DBL+Ret-Avit 3	25.5722	0.788343	32.4379
	Cyclin-D1 mRNA levels
		Starting Quantity (SQ)	Rplp0 levels	normalized to Rplpo
	control 1	22.323	1.59473	13.998
	control 2	29.1134	1.67935	17.3361
	control 3	14.4447	1	14.4447
	DBL 1	37.774	1.02782	36.7515
	DBL 2	48.0882	1.45014	33.161
	DBL 3	54.8935	1.42357	38.5604
	DBL+RA 1	22.8106	1.20985	18.854
	DBL+RA 2	21.6046	1.39013	15.5415
	DBL+RA 3	18.8044	1.30216	14.441
	DBL+13cis RA 1	20.2358	2.20318	9.18482
	DBL+13cis RA 2	28.0131	1.65761	16.8998
	DBL+13cis RA 3	23.6747	1.6359	14.472
	DBL+Ret-Avit 1	7.18824	0.704847	10.1983
	DBL+Ret-Avit 2	5.65594	0.788632	7.17183
	DBL+Ret-Avit 3	6.5906	0.788343	8.36007
	AR mRNA levels
		Starting Quantity (SQ)	Rplp0 levels	normalized to Rplpo
	control 1	196.18	1.59473	123.018
	control 2	234.745	1.67935	139.784
	control 3	139.691	1	139.691
	DBL 1	187.505	1.02782	182.429
	DBL 2	286.85	1.45014	197.808
	DBL 3	265.761	1.42357	186.686
	DBL+RA 1	96.9314	1.20985	80.1183
	DBL+RA 2	115.359	1.39013	82.9847
	DBL+RA 3	109.891	1.30216	84.3911
	DBL+13cis RA 1	250.326	2.20318	113.62
	DBL+13cis RA 2	179.94	1.65761	108.554
	DBL+13cis RA 3	168.367	1.6359	102.92
	DBL+Ret-Avit 1	24.0304	0.704847	34.0931
	DBL+Ret-Avit 2	25.1204	0.788632	31.8531
	DBL+Ret-Avit 3	29.6426	0.788343	37.6012
	FASN mRNA levels
		Starting Quantity (SQ)	Rplp0 levels	normalized to Rplpo
	control 1	218.061	1.59473	136.738
	control 2	218.763	1.67935	130.267
	control 3	134.477	1	134.477
	DBL 1	193.285	1.02782	188.053
	DBL 2	281.621	1.45014	194.203
	DBL 3	283.895	1.42357	199.425
	DBL+RA 1	155.778	1.20985	128.758
	DBL+RA 2	167.617	1.39013	120.577
	DBL+RA 3	141.251	1.30216	108.475
	DBL+13cis RA 1	229.316	2.20318	104.084
	DBL+13cis RA 2	201.929	1.65761	121.819
	DBL+13cis RA 3	200.536	1.6359	122.584
	DBL+Ret-Avit 1	76.5603	0.704847	108.62
	DBL+Ret-Avit 2	82.8139	0.788632	105.01
	DBL+Ret-Avit 3	88.6057	0.788343	112.395
	PPAR-gamma mRNA levels
		Starting Quantity (SQ)	Rplp0 levels	normalized to Rplpo
	control 1	30.0782	1.59473	18.861
	control 2	30.4855	1.67935	18.1532
	control 3	17.3841	1	17.3841
	DBL 1	35.0589	1.02782	34.1099
	DBL 2	45.9944	1.45014	31.7172
	DBL 3	47.1114	1.42357	33.0938
	DBL+RA 1	66.0663	1.20985	54.6069
	DBL+RA 2	67.983	1.39013	48.9042
	DBL+RA 3	79.6559	1.30216	61.1722
	DBL+13cis RA 1	169.771	2.20318	77.0573
	DBL+13cis RA 2	118.795	1.65761	71.6668
	DBL+13cis RA 3	126.599	1.6359	77.3876
	DBL+Ret-Avit 1	22.8634	0.704847	32.4375
	DBL+Ret-Avit 2	22.1383	0.788632	28.0718
	DBL+Ret-Avit 3	29.2312	0.788343	37.0793
	PPAR-beta mRNA levels
		Starting Quantity (SQ)	Rplp0 levels	normalized to Rplpo
	control 1	87.3118	1.59473	54.7502
	control 2	83.9894	1.67935	50.0131
	control 3	57.3052	1	57.3052
	DBL 1	84.469	1.02782	82.1824
	DBL 2	115.169	1.45014	79.419
	DBL 3	130.224	1.42357	91.4769
	DBL+RA 1	61.4379	1.20985	50.7813
	DBL+RA 2	77.3855	1.39013	55.668
	DBL+RA 3	70.3536	1.30216	54.0285
	DBL+13cis RA 1	123.67	2.20318	56.1324
	DBL+13cis RA 2	93.4396	1.65761	56.3703
	DBL+13cis RA 3	95.7118	1.6359	58.5071
	DBL+Ret-Avit 1	20.5271	0.704847	29.1228
	DBL+Ret-Avit 2	29.6761	0.788632	37.6298
	DBL+Ret-Avit 3	26.9635	0.788343	34.2027
Figure 5g
	cMyc mRNA levels
		Starting Quantity (SQ)	Rplp0 levels	normalized to Rplpo
	control 1	73.1449	0.976614	74.8964
	control 2	159.035	2.07014	76.8234
	control 3	81.5489	1.26503	64.4641
	DBL 1	119.793	1.14006	105.076
	DBL 2	124.031	1.21393	102.173
	DBL 3	153.373	1.51942	100.941
	DBL+cMyc inhibitor 1	14.8801	0.521036	28.5588
	DBL+cMyc inhibitor 2	29.2049	0.825582	35.3749
	DBL+cMyc inhibitor 3	19.4404	0.586366	33.154
	Cyclin-D1 mRNA levels
		Starting Quantity (SQ)	Rplp0 levels	normalized to Rplpo
	control 1	13.5076	0.976614	13.831
	control 2	24.647	2.07014	11.906
	control 3	17.8964	1.26503	14.1471
	DBL 1	42.9827	1.14006	37.7022
	DBL 2	46.9794	1.21393	38.7004
	DBL 3	46.9265	1.51942	30.8844
	DBL+cMyc inhibitor 1	3.60876	0.521036	6.92612
	DBL+cMyc inhibitor 2	7.55297	0.825582	9.14865
	DBL+cMyc inhibitor 3	5.34716	0.586366	9.11915
	AR mRNA levels
		Starting Quantity (SQ)	Rplp0 levels	normalized to Rplpo
	control 1	61.9678	0.976614	63.4517
	control 2	126.612	2.07014	61.1612
	control 3	75.588	1.26503	59.752
	DBL 1	84.8216	1.14006	74.401
	DBL 2	98.1211	1.21393	80.8294
	DBL 3	116.305	1.51942	76.5453
	DBL+cMyc inhibitor 1	9.53906	0.521036	18.3079
	DBL+cMyc inhibitor 2	11.8492	0.825582	14.3526
	DBL+cMyc inhibitor 3	8.96802	0.586366	15.2942
	FASN mRNA levels
		Starting Quantity (SQ)	Rplp0 levels	normalized to Rplpo
	control 1	52.9847	0.976614	54.2535
	control 2	108.411	2.07014	52.3688
	control 3	63.6089	1.26503	50.2826
	DBL 1	130.843	1.14006	114.769
	DBL 2	127.523	1.21393	105.05
	DBL 3	154.819	1.51942	101.893
	DBL+cMyc inhibitor 1	15.616	0.521036	29.9711
	DBL+cMyc inhibitor 2	26.8384	0.825582	32.5084
	DBL+cMyc inhibitor 3	17.3156	0.586366	29.5304
	PPAR-gamma mRNA levels
		Starting Quantity (SQ)	Rplp0 levels	normalized to Rplpo
	control 1	80.5351	0.976614	82.4636
	control 2	165.304	2.07014	79.8514
	control 3	94.9568	1.26503	75.063
	DBL 1	193.38	1.14006	169.623
	DBL 2	216.771	1.21393	178.57
	DBL 3	271.827	1.51942	178.901
	DBL+cMyc inhibitor 1	35.7285	0.521036	68.572
	DBL+cMyc inhibitor 2	57.745	0.825582	69.9445
	DBL+cMyc inhibitor 3	39.1309	0.586366	66.7346
	PPAR-beta mRNA levels
		Starting Quantity (SQ)	Rplp0 levels	normalized to Rplpo
	control 1	168.812	0.976614	172.854
	control 2	380.364	2.07014	183.738
	control 3	186.209	1.26503	147.198
	DBL 1	374.711	1.14006	328.677
	DBL 2	368.793	1.21393	303.801
	DBL 3	435.595	1.51942	286.684
	DBL+cMyc inhibitor 1	42.2973	0.521036	81.1793
	DBL+cMyc inhibitor 2	66.2675	0.825582	80.2676
	DBL+cMyc inhibitor 3	51.8053	0.586366	88.3498
Sup figure 1e
	% Efficiency/well	% Efficiency/well
	With GFs (ENFR)	Without GFs (ENFR)
	32.6	1.502
	40.2	0.702
	30.6	3.411
	25.1	2.001
	38.6	0.201
	29.2	0.302
	31.5	2.021
	25.1	5.12
Sup figure 1j	% Efficiency/well	% Efficiency/well
	With Y-27632	Without Y-27632
	68.5	1.3
	50.3	1.1
	30.5	0.1
	24.9	0.5
	13.5	0.8
Sup figure 2a,b	% of Ki67+ cells				% of MCM2+ cells
	SG	Organoid			SG	Organoid
	32	30			35	24
	45	28			30	35
	30	42			45	39
	36	31			24	8
	38	39			35	26
	20	27			20	35
	31	31			18	20
	37	22			36	36
	35	29			32	6
	45	34			15	15
	12	26			19	35
	36	51			32	36
	25	28			25	19
	24	39			16	53
	31	15			34	45
	45	43			26	13
	53	13			27	11
	32	25			37	39
	23	26			15	26
	19	34			4	18
	36	29			32	35
	22	2			34	15
	6	36			19	65
	28	27			27	23
	15	14			25	15
	32	13			43	37
	51	29			32	16
	32	32			33	39
	41	16			26	26
	35	45			51	28
	10	36			15	9
	36	5			32	11
	33	42			26	4
	41	38			24	16
	30	30			38	38
	32	29			30	36
	34	24			29	21
	22	16			24	13
	30	32			33	33
	32	29			26	35
	35	14			41	26
	41	40			21	27
	15	8			32	5
	32	33			5	25
	26	39			23	22
	24	30			35	16
	30	15			16	32
	8	12			29	29
	43	63			38	15
	32	25			42	11
	26	39			15	4
	19	26			45	38
	39	36			8	28
	24	24			14	26
	37	31			32	68
	29	33			39	45
	15	26			25	8
	32	24			16	25
	48	38			38	35
	39	30			29	54
	43	16			33	11
	31	29			39	5
	3	24			68	85
	34	25			35	26
Sup figure 6a	Organoid area size (um^2)
	Control DMSO	cMyc Inhibitor
	19004	11155
	17960	11058
	17900	10968
	17400	9612
	16486	9297
	15994	8720
	14496	8709
	13989	8404
	11837	8247
	11680	8243
	10654	7680
	10376	7601
	10290	7117
	9573	6701
	9350	6694
	8632	6447
	7967	6199
	7885	6144
	7634	6084
	7216	5879
	7171	5784
	7149	5534
	7125	5496
	7020	5242
	6777	5187
	6450	4429
	6383	4429
	6320	4324
	6262	4121
	6246	4089
	6188	4057
	6051	3775
	5958	3741
	5544	3729
	5541	3683
	5088	3481
	5071	3396
	5034	3329
	4967	3326
	4803	3143
	4665	3119
	4618	3070
	4465	3040
	4375	2958
	4291	2782
	4151	2751
	4112	2674
	3780	2627
	3731	2615
	3725	2596
	3704	2574
	3563	2505
	3466	2474
	3337	2373
	3313	2368
	3311	2357
	3199	2193
	3166	2185
	3076	2140
	3042	2137
	3028	2109
	3025	2069
	3021	2044
	2996	2021
	2901	2016
	2892	2011
	2890	1992
	2846	1940
	2724	1915
	2696	1911
	2659	1887
	2619	1828
	2559	1786
	2441	1783
	2363	1772
	2328	1762
	2287	1751
	2286	1744
	2281	1719
	2263	1684
	2096	1684
	2073	1678
	2063	1671
	2053	1653
	2023	1635
	1786	1620
	1675	1618
	1663	1618
	1631	1592
	1581	1591
	1555	1550
	1438	1484
	1078	1384
		1376
		1350
		1300
		1273
		1270
		1231
		1209
		1141
		1116
		1112
		1074
		1069
		1043
		1027
		990
		984
		982
		935
		932
		925
		913
		911
		904
		891
		835
		815
		799
		793
		770
		770
		766
		755
		731
		711
		705
		698
		680
		668
		636
Sup figure 6b	DMSO		cMyc inhibitor
	Outer ring	Inner mass	Outer ring	Inner mass
	29	20	27	47
	33	15	25	65
	37	31	36	39
	30	25	24	30
	32	25	27	23
	35	24	29	38
	30	18	25	49
	56	32	20	35
	42	36	26	49
	65	26	25	45
	38	45	35	32
	46	18	45	34
	58	43	65	38
	69	35	35	15
	35	16	23	45
	45	36	35	65
	65	42	34	44
	32	11	36	35
	66	22	26	35
	58	25	35	25
	76	35	35	75
	34	34	68	65
	68	16	32	33
	65	25	29	34
	45	35	25	58
	47	45	33	55
	42	25	45	65
	35	15	75	45
	39	13	65	35
	45	45	35	25
	85	38	34	15
	34	35	36	35
	45	65	48	36
	76	51	55	37
	68	35	56	45
	59	31	35	43
	29	25	45	32
	64	35	30	24
	76	27	32	65
	35	36	19	85
	46	25	35	25
	35	13	36	66
	86	45	24	65
	65	56	15	35
	45	53	31	37
	25	34	24	30
	38	15	26	45
	36	13	34	45
	45	35	30	49
	26	41	19	35
	65	11	22	65
	46	25	27	55
	35	36	23	53
	75	34	31	35
	33	55	18	45
	34	25	35	75
	58	15	33	53
	68	42	45	25
	45	32	31	15
	35	15	15	44
	75	25	23	35
Sup figure 6d	% of Ki67+ cells			% of MCM2+ cells
	DMSO	cMyc Inhibitor		DMSO	cMyc Inhibitor
	30	15		24	14
	28	22		35	11
	42	11		39	25
	31	5		8	24
	39	35		26	9
	27	4		35	8
	31	16		20	5
	22	22		36	35
	29	9		6	22
	34	5		15	24
	26	11		35	16
	51	16		36	12
	28	36		19	22
	39	8		53	24
	15	16		45	10
	43	11		13	8
	13	13		11	5
	25	6		39	26
	26	5		26	27
	34	9		18	8
	29	2		35	13
	35	31		15	17
	36	21		65	38
	27	29		23	5
	14	14		15	17
	13	19		37	12
	29	35		16	3
	32	10		39	26
	16	7		26	16
	45	9		28	21
	36	13		9	28
	5	15		11	14
	42	35		26	15
	38	25		16	15
	30	8		38	25
	29	16		36	8
	24	30		21	14
	16	11		13	1
	32	16		33	3
	29	23		35	5
	14	24		26	9
	40	15		27	11
	52	1		5	13
	33	6		25	14
	39	35		22	2
	30	24		16	9
	15	12		32	14
	12	16		29	6
	63	13		15	8
	25	15		11	4
	39	11		39	8
	26	9		38	2
	36	35		28	8
	24	14		26	11
	31	10		68	18
	33	9		45	16
	26	8		8	22
	24	14		25	9
	38	28		35	7
	30	14		54	14
	16	11		11	13
	29	8		45	15
	24	3		85	8
	25	7		26	6
	Organoid area size (um^2)
Sup figure 7a	Control	LIN	BRL	DHT	BRL + DHT	LIN + DHT	LIN + BRL	BRL + LIN + DHT
	19004	28119	43703	38215	22760	45066	32706	58687
	17960	22791	25671	29984	20818	30376	30419	39817
	17900	22698	23309	27794	19678	25046	29743	29805
	17400	22088	21731	26222	19433	24374	26589	24884
	16486	21880	20238	23610	19109	23107	23203	21228
	15994	20943	19677	23006	18733	22079	23110	20227
	14496	19608	19546	22222	18046	20424	23023	19787
	13989	19505	19222	22049	17439	20019	22153	19364
	11837	19269	19136	21638	16503	19987	21873	18515
	11680	18769	15452	20489	16295	17420	17707	18051
	10654	16992	15187	20083	16277	17361	17145	18022
	10376	16481	14743	19088	15810	17150	16927	16845
	10290	16154	14524	18067	15534	16105	16609	14750
	9573	15298	14499	17652	14600	15252	15554	14690
	9350	15164	14086	17213	14257	15152	14974	14591
	8632	15030	13949	15876	13701	14639	14503	14240
	7967	14972	13738	14548	13661	14299	13822	14239
	7885	13912	13155	14204	11538	14107	13542	13716
	7634	13282	12399	13799	11061	13807	13471	13532
	7216	12812	11373	13366	11022	13305	12923	13301
	7171	12665	10913	13317	11001	13207	12794	13166
	7149	12598	10741	12985	10528	13147	12694	12913
	7125	12565	10678	12748	10123	13100	12672	12528
	7020	11542	10674	12600	9849	12932	12358	12406
	6777	11362	10342	12510	9609	12856	12126	11702
	6450	11225	10181	11753	9529	12440	11933	11551
	6383	10551	9899	11351	9459	12369	11887	11310
	6320	9902	9630	10759	9406	12143	11871	11121
	6262	9847	9415	10574	9400	12135	11654	11065
	6246	9841	9254	10369	9126	11866	11611	10895
	6188	9713	9244	10206	9037	11758	11515	10852
	6051	9616	8950	9656	8965	11606	11377	10753
	5958	9511	8927	9607	8943	11223	10938	10704
	5544	9238	8556	8413	8782	10746	10884	10621
	5541	8918	8501	7663	8718	10312	10873	10540
	5088	8729	8476	7244	8660	10184	10800	10425
	5071	8447	8352	6988	8424	10183	10631	10278
	5034	8350	8289	6788	8417	10162	10383	10212
	4967	8213	8247	6786	7888	10001	10035	10109
	4803	8210	8095	6772	7802	9876	9908	9803
	4665	8077	7746	6497	7755	9772	9645	9653
	4618	7870	7213	6166	7714	9706	9447	9615
	4465	7600	6967	6158	7554	9565	9306	9148
	4375	7498	6865	5662	7208	9531	9245	9019
	4291	7450	6844	5597	7193	9438	8669	8923
	4151	7286	6771	5486	7054	9404	8645	8561
	4112	7270	6752	5356	6859	9367	8572	8547
	3780	7135	6679	5322	6796	9208	8386	8505
	3731	6978	6509	5293	6563	8954	8223	8445
	3725	6849	6317	5208	6263	8941	8196	8375
	3704	6837	5746	5098	6245	8800	8095	8223
	3563	6752	5449	5086	6072	8782	7899	8190
	3466	6741	5249	4921	5982	8450	7741	8161
	3337	6649	5013	4836	5971	8390	7679	8120
	3313	6487	4983	4820	5805	8339	7628	7930
	3311	6457	4599	4795	5675	8257	7589	7732
	3199	6377	4590	4683	5645	8227	7541	7690
	3166	6316	4464	4633	5591	8070	7514	7665
	3076	6108	4254	4626	5533	8052	7504	7628
	3042	6089	4163	4573	5500	7991	7287	7552
	3028	6057	4135	4529	5498	7869	7277	7504
	3025	6042	4093	4518	5483	7646	7237	7472
	3021	5840	3967	4504	5402	7510	7125	7461
	2996	5836	3886	4466	5175	7322	6898	7459
	2901	5801	3743	4392	4868	7267	6824	7448
	2892	5750	3690	4382	4817	7080	6744	7387
	2890	5668	3662	4283	4791	6980	6699	7364
	2846	5608	3643	4280	4790	6894	6280	7311
	2724	5584	3586	4059	4790	6816	6210	7298
	2696	5571	3561	4054	4779	6725	5932	7277
	2659	5427	3509	3991	4776	6570	5697	7263
	2619	5425	3452	3950	4742	6408	5649	7240
	2559	5390	3419	3916	4706	6352	5646	7144
	2441	5339	3414	3903	4678	6302	5566	7143
	2363	5310	3413	3891	4364	6283	5564	7044
	2328	5251	3410	3858	4299	6197	5548	7013
	2287	5130	3306	3852	4146	6191	5468	6994
	2286	5117	3229	3812	4101	6183	5282	6976
	2281	5110	3095	3781	4095	6149	5266	6952
	2263	4941	2904	3743	3924	6112	5107	6912
	2096	4940	2779	3655	3825	6067	5092	6832
	2073	4921	2738	3582	3739	6028	5089	6825
	2063	4914	2604	3522	3677	5904	5028	6740
	2053	4836	2571	3505	3654	5879	4879	6659
	2023	4811	2400	3462	3580	5827	4852	6618
	1786	4759	2374	3448	3530	5751	4814	6611
	1675	4734	2356	3438	3529	5735	4808	6606
	1663	4698	2292	3419	3396	5536	4795	6605
	1631	4693	2278	3411	3363	5489	4726	6498
	1581	4601	2215	3402	3329	5468	4657	6498
	1555	4549	2191	3332	3234	5466	4619	6392
	1438	4383	2191	3256	3224	5395	4575	6344
	1078	4316	2182	3246	3188	5310	4521	6293
		4307	2009	3222	3111	5278	4361
		4302	1965	3219	3073	5221	4332
		4249	1934	3211	3069	5195	4307
		4149	1763	3200	2916	5158	4239
		4144	1729	3190	2915	5049	4209
		4069	1713	3189	2906	5020	4181
		3970	1711	3188	2883	5010	4158
		3968	1688	3173	2857	5009	4149
		3912	1669	3167	2823	4974	4104
		3876	1370	3119	2774	4941	4057
		3849	1352	3021	2723	4933	4042
		3815		3015	2607	4917	4034
		3741		3003	2561	4845	4018
		3714		2829	2529	4818	4012
		3679		2772	2432	4814	3900
				2756	2421	4808	3866
				2738	2415	4804	3716
				2714	2383	4803	3675
				2712	2286	4799	3658
				2706	2219	4716
				2693	2216	4659
				2626	2191	4619
				2600	2160	4551
				2589	2116	4523
				2580	2115	4520
Sup figure 7b,d
	cMyc mRNA levels					Cyclin-D1 mRNA levels						AR mRNA levels
		Starting Quantity (SQ)	Rplp0 levels	normalized to Rplpo			Starting Quantity (SQ)	Rplp0 levels	normalized to Rplpo				Starting Quantity (SQ)	Rplp0 levels	normalized to Rplpo
	control 1	73.1449	0.976614	74.8964		control 1	13.5076	0.976614	13.831			control 1	61.9678	0.976614	63.4517
	control 2	159.035	2.07014	76.8234		control 2	24.647	2.07014	11.906			control 2	126.612	2.07014	61.1612
	control 3	81.5489	1.26503	64.4641		control 3	17.8964	1.26503	14.1471			control 3	75.588	1.26503	59.752
	BRL 1	160.887	2.38139	67.5601		BRL 1	55.6828	2.38139	23.3824			BRL 1	154.39	2.38139	64.8319
	BRL 2	42.7916	0.510934	83.7519		BRL 2	10.7718	0.510934	21.0825			BRL 2	39.5862	0.510934	77.4781
	BRL 3	80.4074	1.05319	76.3462		BRL 3	19.3363	1.05319	18.3597			BRL 3	71.8307	1.05319	68.2027
	LIN 1	244.451	2.81153	86.946		LIN 1	46.7335	2.81153	16.6221			LIN 1	271.795	2.81153	96.6716
	LIN 2	260.145	2.85853	91.0065		LIN 2	55.0036	2.85853	19.2419			LIN 2	231.674	2.85853	81.0464
	LIN 3	112.95	1.53938	73.3739		LIN 3	28.7009	1.53938	18.6445			LIN 3	98.8272	1.53938	64.1994
	DHT 1	125.12	1.35434	92.3843		DHT 1	31.2868	1.35434	23.1011			DHT 1	110.235	1.35434	81.3938
	DHT 2	190.803	2.49366	76.5153		DHT 2	53.7515	2.49366	21.5553			DHT 2	171.363	2.49366	68.7195
	DHT 3	183.184	2.14329	85.4685		DHT 3	45.5574	2.14329	21.2558			DHT 3	195.275	2.14329	91.1096
	BRL+LIN 1	95.9564	1.5273	62.8275		BRL+LIN 1	20.4581	1.5273	13.395			BRL+LIN 1	112.691	1.5273	73.7847
	BRL+LIN 2	154.713	1.97603	78.295		BRL+LIN 2	32.3196	1.97603	16.3558			BRL+LIN 2	131.975	1.97603	66.7879
	BRL+LIN 3	159.28	2.22939	71.4455		BRL+LIN 3	43.6459	2.22939	19.5775			BRL+LIN 3	190.131	2.22939	85.2842
	BRL+DHT 1	72.0453	0.837536	86.0206		BRL+DHT 1	21.8565	0.837536	26.0962			BRL+DHT 1	73.4332	0.837536	87.6777
	BRL+DHT 2	201.956	2.37936	84.8781		BRL+DHT 2	46.1023	2.37936	19.3759			BRL+DHT 2	196.76	2.37936	82.6945
	BRL+DHT 3	40.2084	0.499302	80.5292		BRL+DHT 3	12.7486	0.499302	25.5329			BRL+DHT 3	42.3932	0.499302	84.9049
	LIN+DHT 1	63.877	1	63.877		LIN+DHT 1	23.6548	1	23.6548			LIN+DHT 1	78.7326	1	78.7326
	LIN+DHT 2	50.9033	0.774792	65.6993		LIN+DHT 2	20.5627	0.774792	26.5396			LIN+DHT 2	56.6922	0.774792	73.1709
	LIN+DHT 3	64.7338	0.981961	65.923		LIN+DHT 3	27.6996	0.981961	28.2084			LIN+DHT 3	87.6116	0.981961	89.2211
	DBL 1	119.793	1.14006	105.076		DBL 1	42.9827	1.14006	37.7022			DBL 1	84.8216	1.14006	74.401
	DBL 2	124.031	1.21393	102.173		DBL 2	46.9794	1.21393	38.7004			DBL 2	98.1211	1.21393	80.8294
	DBL 3	153.373	1.51942	100.941		DBL 3	46.9265	1.51942	30.8844			DBL 3	116.305	1.51942	76.5453
	FASN mRNA levels					PPAR-gamma mRNA levels						PPAR-beta mRNA levels
		Starting Quantity (SQ)	Rplp0 levels	normalized to Rplpo			Starting Quantity (SQ)	Rplp0 levels	normalized to Rplpo				Starting Quantity (SQ)	Rplp0 levels	normalized to Rplpo
	control 1	52.9847	0.976614	54.2535		control 1	80.5351	0.976614	82.4636			control 1	168.812	0.976614	172.854
	control 2	108.411	2.07014	52.3688		control 2	165.304	2.07014	79.8514			control 2	380.364	2.07014	183.738
	control 3	63.6089	1.26503	50.2826		control 3	94.9568	1.26503	75.063			control 3	186.209	1.26503	147.198
	BRL 1	165.917	2.38139	69.6721		BRL 1	263.872	2.38139	110.806			BRL 1	504.661	2.38139	211.918
	BRL 2	30.6855	0.510934	60.0577		BRL 2	52.5257	0.510934	102.803			BRL 2	102.722	0.510934	201.047
	BRL 3	70.6189	1.05319	67.0521		BRL 3	122.8	1.05319	116.597			BRL 3	206.576	1.05319	196.142
	LIN 1	173.062	2.81153	61.5545		LIN 1	261.328	2.81153	92.9488			LIN 1	551.478	2.81153	196.149
	LIN 2	209.416	2.85853	73.2599		LIN 2	273.139	2.85853	95.5519			LIN 2	628.495	2.85853	219.866
	LIN 3	95.2439	1.53938	61.8717		LIN 3	157.022	1.53938	102.003			LIN 3	333.695	1.53938	216.773
	DHT 1	102.275	1.35434	75.5164		DHT 1	116.421	1.35434	85.9615			DHT 1	233.292	1.35434	172.255
	DHT 2	218.148	2.49366	87.4811		DHT 2	257.628	2.49366	103.313			DHT 2	484.128	2.49366	194.144
	DHT 3	209.106	2.14329	97.5629		DHT 3	211.28	2.14329	98.5772			DHT 3	426.255	2.14329	198.878
	BRL+LIN 1	81.586	1.5273	53.4184		BRL+LIN 1	145.316	1.5273	95.1458			BRL+LIN 1	314.471	1.5273	205.9
	BRL+LIN 2	121.181	1.97603	61.3255		BRL+LIN 2	209.692	1.97603	106.118			BRL+LIN 2	384.339	1.97603	194.501
	BRL+LIN 3	126.781	2.22939	56.868		BRL+LIN 3	204.963	2.22939	91.9368			BRL+LIN 3	386.98	2.22939	173.582
	BRL+DHT 1	72.0853	0.837536	86.0683		BRL+DHT 1	83.5076	0.837536	99.7063			BRL+DHT 1	163.773	0.837536	195.541
	BRL+DHT 2	195.697	2.37936	82.2479		BRL+DHT 2	259.999	2.37936	109.273			BRL+DHT 2	456.302	2.37936	191.775
	BRL+DHT 3	43.9822	0.499302	88.0874		BRL+DHT 3	42.7224	0.499302	85.5643			BRL+DHT 3	106.025	0.499302	212.346
	LIN+DHT 1	67.4349	1	67.4349		LIN+DHT 1	119.95	1	119.95			LIN+DHT 1	182.172	1	182.172
	LIN+DHT 2	60.6014	0.774792	78.2163		LIN+DHT 2	107.41	0.774792	138.631			LIN+DHT 2	138.896	0.774792	179.268
	LIN+DHT 3	72.5059	0.981961	73.8379		LIN+DHT 3	114.562	0.981961	116.667			LIN+DHT 3	184.126	0.981961	187.509
	DBL 1	130.843	1.14006	114.769		DBL 1	193.38	1.14006	169.623			DBL 1	374.711	1.14006	328.677
	DBL 2	127.523	1.21393	105.05		DBL 2	216.771	1.21393	178.57			DBL 2	368.793	1.21393	303.801
	DBL 3	154.819	1.51942	101.893		DBL 3	271.827	1.51942	178.901			DBL 3	435.595	1.51942	286.684
Sup figure 7c	# of ORO positive cells/organoid
Sup figure 8b	Control	BRL+LIN+DHT	DBL + cMyc inhibitor
	32	65	52
	15	82	32
	35	55	11
	45	56	16
	65	48	32
	25	95	45
	35	65	35
	28	11	16
	24	116	78
	23	118	65
	35	65	15
	38	85	42
	36	94	65
	38	35	15
	11	65	65
	16	87	32
	9	95	15
	38	45	85
	34	130	65
	16	64	85
	35	87	45
	34	95	65
	65	180	45
	58	65	32
	55	45	56
	15	35	85
	36	75	15
	27	71	65
	26	65	95
	35	85	66
	34	98	45
	39	91	65
	34	75	35
	15	135	18
	16	186	62
	18	58	55
	35	65	57
	26	88	65
	27	98	25
	26	202	35
	28	86	15
	68	45	46
	54	165	65
	26	84	35
	27	65	95
	24	97	45
	28	140	55
	26	67	53
	35	81	65
	37	95	75
	36	53	15
	39	85	44
	59	45	33
	45	65	28
	48	189	65
	66	124	45
	22	95	66
	28	48	22
	56	76	28
	48	65	65
	43	48	45
	35	55	44
	59	84	60
	26	83	53
	27	94	54
	35	48	51
	33	92	35
	28	85	56
	24	76	45
	26	179	66
	34	165	51
	11	56	25
	13	48	35
	18	146	56
	32	175	45
	10	35	65
	38	64	95
	36	95	85
	35	65	15
	36	187	25
	28	34	66
	24	85	55
	26	86	54
	35	185	59
	15	68	65
	18	46	13
	35	85	25
	65	32	56
	45	88	58
	85	83	45
	55	65	49
	8	86	56
	65	63	57
	44	88	35
	22	95	19
	56	94	23
	38	35	24
	36	45	69
	45	35	48
	18	198	57
	56	36	55
	35	55	53
	45	22	26
	85	153	52
	35	35	55
	11	145	65
	15	33	53
	19	98	45
	65	46	18
	25	210	35
	26	165	17
	35	88	58
	45	76	60
	65	95	25
	55	46	78
	45	123	86
	85	156	58
	13	85	94
	25	97	110
	36	56	98
	56	45	115
	Organoid area size (um^2)
Sup figure 7e	Control	DBL	DBL+RA	DBL+13cis RA	DBL+Ret-Avit	DBL+cMyc inhibitor
Sup figure 8a	14684	46134	12200	10080	10948	10541
	14622	37044	12126	10007	10745	10517
	14420	34868	11983	9896	10497	10370
	14413	32188	11965	9698	10472	10208
	13796	30748	11949	9691	10417	10170
	13539	28315	11930	9691	10200	9899
	13388	28210	11471	9633	10185	9873
	13128	27646	11399	9607	9926	9747
	13097	26286	11346	9601	9879	9633
	12810	25599	11337	9455	9822	9143
	12202	25364	11220	9405	9669	9024
	12156	24865	11211	9389	9477	8706
	11981	24767	11180	9378	9365	8588
	11932	23942	11121	9378	9217	8434
	11723	23860	11106	9378	9026	8422
	11625	23825	11043	9367	8999	8210
	11607	22712	10955	9266	8928	8134
	11425	22547	10908	9263	8769	7997
	11373	21551	10898	9250	8668	7880
	11335	21360	10789	9213	8626	7835
	11029	21173	10779	9213	8576	7835
	10745	20842	10749	9158	8499	7832
	10733	20455	10748	9136	8430	7770
	10675	20417	10610	9122	8413	7715
	10675	20395	10471	9104	8333	7653
	10675	20091	10402	9000	8289	7605
	10627	19985	10380	8972	8190	7385
	10581	19835	10219	8881	8018	7343
	10509	19835	10179	8875	8006	7335
	10461	19255	10173	8868	7957	7281
	10268	17878	10147	8816	7949	7238
	10192	17681	10072	8762	7905	7202
	10100	16914	10069	8590	7874	7064
	9976	16667	10058	8581	7817	7006
	9956	16556	9950	8568	7766	6942
	9924	16102	9925	8457	7759	6937
	9766	16066	9762	8420	7682	6904
	9766	15942	9762	8404	7652	6838
	9766	15888	9684	8344	7530	6798
	9686	15863	9650	8332	7480	6772
	9631	15609	9594	8313	7355	6755
	9606	15532	9438	8313	7259	6661
	9532	15483	9427	8312	7198	6493
	9514	14988	9404	8251	7143	6460
	9514	14512	9378	8236	7136	6439
	9268	14364	9361	8164	7124	6349
	9235	14217	9281	8140	7100	6348
	9115	14199	9147	8125	6832	6333
	8986	14129	9114	8087	6720	6266
	8941	13959	9112	8048	6684	6245
	8922	13816	9031	7946	6646	6161
	8828	13750	8858	7892	6641	6154
	8406	13593	8858	7858	6628	6131
	8285	13550	8848	7834	6594	6031
	8258	13192	8845	7834	6481	6028
	8245	13093	8842	7805	6445	6006
	8161	12958	8818	7795	6419	5978
	8137	12947	8729	7782	6364	5892
	8087	12692	8698	7667	6342	5871
	8086	12582	8631	7632	6301	5870
	8048	12527	8617	7558	6215	5827
	8014	12347	8596	7525	6210	5788
	7956	12237	8563	7483	6150	5751
	7890	12215	8555	7449	6133	5733
	7886	12197	8546	7435	6098	5642
	7705	12068	8478	7422	6001	5641
	7671	12013	8313	7381	5974	5611
	7599	11922	8308	7362	5962	5589
	7580	11798	8298	7351	5889	5573
	7580	11779	8171	7273	5827	5573
	7580	11729	8165	7223	5827	5567
	7563	11595	8155	7179	5729	5526
	7492	11393	8094	7113	5722	5488
	7415	11300	8082	6986	5466	5400
	7386	11196	8078	6986	5384	5365
	7367	11160	8050	6976	5374	5364
	7213	11110	7987	6913	5370	5338
	7170	11093	7868	6879	5364	5249
	7152	10953	7867	6658	5355	5248
	7102	10949	7864	6656	5222	5208
	6945	10936	7831	6650	5205	5192
	6881	10912	7825	6633	5177	5172
	6819	10814	7819	6627	5157	5128
	6778	10636	7801	6463	5148	5066
	6736	10604	7689	6434	5100	5040
	6577	10534	7657	6420	5005	5000
	6542	10479	7569	6375	4994	4996
	6521	10468	7511	6320	4953	4962
	6417	10466	7424	6257	4952	4959
	6392	10462	7386	6130	4904	4931
	6267	10458	7381	6069	4898	4827
	6256	10383	7291	6042	4869	4790
	6249	10372	7109	6033	4807	4777
	6242	10233	7100	5993	4804	4659
	6234	10232	7018	5993	4710	4620
	6177	10004	6969	5892	4681	4609
	6173	9962	6859	5833	4556	4539
	5971	9929	6855	5824	4533	4534
	5902	9928	6647	5792	4434	4513
	5892	9757	6647	5788	4403	4498
	5887	9680	6589	5787	4379	4480
	5841	9408	6503	5781	4343	4420
	5830	9403	6248	5781	4134	4351
	5823	9361	6221	5625	4125	4258
	5781	9123	6200	5624	4041	4217
	5763	9111	6183	5603	4039	4209
	5759	9103	6113	5585	3996	4163
	5749	9074	6091	5584	3939	4156
	5736	9073	6074	5570	3879	4138
	5601	9006	6055	5569	3869	4092
	5406	8928	6048	5550	3768	4090
	5360	8915	5984	5487	3669	4070
	5352	8688	5946	5465	3644	4063
	5351	8639	5885	5397	3570	4016
	5297	8631	5761	5389	3560	3993
	5250	8413	5722	5314	3542	3942
	5225	8347	5717	5227	3523	3917
	5201	8347	5484	5227	2926	3883
	5191	8319	5393	5218	2789
	5156	8303	5331	5067	2637
	5145	8193	5188	4980	2620
	5129	8149	5150	4807	2597
	5082	8141	5148	4740	2443
	5071	8101	4965	4608	2183
	4977	8063	4545	4443	1896
	4977	8034	4477	4388
	4977	8024	4461	4388
	4946	7979	4386	4381
	4877	7924	4229	4237
	4834	7880	4198	4237
	4798	7873	4103	4208
	4604	7839	4103	4195
	4467	7839	4008	4025
	4310	7795	3989	3865
	3794	7747	3966	3555
	3771	7720	3837	3495
	3484	7604	3681	3495
	3294	7601	3084	3343
	3209	7491		3239
	3128	7375		2942
	2668	7352
Sup figure 7f
Sup figure 8d	# of proliferating cells/ organoid
	Control	DBL	DBL+RA	DBL+13cis RA	DBL+Ret-Avit	DBL+cMyc inhibitor
	30	54	6	11	25	15
	28	85	4	15	6	19
	42	95	8	35	5	2
	31	65	25	4	8	18
	39	35	5	6	4	11
	27	65	14	8	5	32
	31	85	8	15	14	2
	22	65	6	44	16	5
	29	48	3	6	22	8
	34	110	11	8	4	4
	26	85	4	2	6	14
	51	33	8	1	11	19
	28	56	6	5	19	8
	39	48	5	9	31	22
	15	16	9	4	5	16
	43	25	4	11	7	18
	13	35	12	16	6	8
	25	57	16	19	1	6
	26	98	32	4	9	4
	34	85	21	23	4	8
	29	54	8	27	8	19
	35	85	4	11	3	2
	36	32	11	16	5	8
	27	45	36	2	10	14
	14	81	5	8	19	16
	13	33	11	6	33	12
	29	56	2	4	4	18
	32	45	3	3	1	21
	16	87	8	19	8	2
	45	35	4	14	6	8
	36	24	3	6	3	8
	5	26	1	17	5	5
	42	44	6	19	2	11
	38	56	8	15	1	18
	30	35	2	16	8	16
	29	44	3	35	6	15
	24	15	3	4	3	14
	16	35	8	8	1	5
	32	39	6	5	7	18
	29	85	9	16	6	5
	14	48	4	48	5	1
	40	68	3	3	8	6
	52	53	8	5	4	11
	33	55	6	16	1	8
	39	110	11	3	3	3
	30	33	5	11	5	1
	15	56	8	18	11	8
	12	88	5	6	18	6
	63	56	4	5	6	4
	25	95	6	42	2	16
	39	45	3	13	1	5
	26	18	2	1	4	3
	36	45	7	11	3	8
	24	65	8	8	8	4
	31	45	5	6	3	2
	33	85	9	14	6	3
	26	35	3	13	5	8
	24	51	1	18	21	4
	38	35	4	22	8	5
	30	65	10	27	18	18
	16	45	11	10	3	3
	29	14	16	18	5	4
	24	88	3	6	8	1
	25	98	8	4	5	6
Sup figure 8c	Inner cells diameter
	DBL	DBL+cMyc inhibitor
	107.414	61.3493
	101.692	59.0746
	99.8387	53.0859
	95.0639	52.3674
	94.6773	51.5394
	93.4018	49.5553
	92.3497	49.4968
	90.868	48.1254
	83.1849	47.722
	82.9317	46.3085
	82.5599	46.0783
	82.4597	45.926
	79.8579	45.1672
	75.8751	44.9742
	72.9398	44.346
	72.6832	43.2969
	72.2752	42.1833
	70.9284	41.1186
	68.9152	40.9285
	68.8789	40.2922
	68.753	39.7731
	68.5897	37.6316
	67.8679	37.2241
	67.764	36.5574
	67.7136	36.2293
	67.2726	36.072
	65.8242	36.0225
	64.9837	36.0103
	64.7183	35.6903
	64.6654	35.6325
	64.5601	35.5862
	63.1641	35.1921
	62.5912	35.1515
	62.0638	34.9131
	61.9203	34.8955
	61.2115	34.4072
	60.9325	33.8366
	60.7203	33.5716
	59.9098	33.358
	59.3457	33.0497
	58.7944	33.0206
	58.533	32.8229
	57.6964	32.7184
	57.5181	32.6143
	57.4314	32.4613
	57.3544	32.3894
	56.9981	31.9043
	56.9618	31.889
	56.885	31.8432
	56.2871	31.843
	55.3538	31.7819
	54.8441	31.6913
	54.532	31.3089
	54.2959	31.011
	53.7624	30.9743
	53.7297	30.9736
	53.5961	30.1181
	53.381	29.74
	52.6636	29.6889
	52.5368	29.6669
	52.3332	29.6524
	51.8403	29.6284
	51.6903	29.5793
	51.2575	29.5742
	51.08	29.2121
	50.7768	29.1777
	50.3516	29.0752
	50.1254	28.9578
	50.0467	28.9576
	49.6797	28.9576
	49.6754	28.9408
	49.6077	28.9012
	49.5229	28.8527
	49.2892	28.6191
	49.1921	28.5661
	49.1011	28.391
	48.783	28.3421
	48.7409	28.1367
	48.6594	27.7746
	48.5382	27.6725
	48.4838	27.599
	48.3841	27.4545
	48.3279	27.2691
	48.1305	27.2118
	48.0125	27.0717
	47.7447	26.9046
	47.2957	26.8623
	47.228	26.7904
	47.0351	26.6455
	46.9434	26.5154
	46.4934	26.3741
	46.4153	26.0511
	46.1227	26.0456
	46.0383	25.9438
	45.962	25.8577
	45.771	25.8577
	45.7361	25.6883
	45.4594	25.656
	45.1615	25.656
	44.9683	25.5453
	44.8233	25.5342
	44.5415	25.4526
	44.0558	25.1332
	43.8545	24.8529
	43.7754	24.7468
	43.618	24.6246
	43.5239	24.5362
	43.2111	24.4844
	42.9538	24.4611
	42.8295	24.2631
	42.1892	24.1306
	41.8971	23.5449
	41.6085	23.4469
	40.8175	23.1279
	40.4517	23.104
	40.4392	22.8391
	40.4362	22.6719
	39.831	22.4629
	39.6206	22.3674
	39.4889	22.3463
	39.4783	22.3342
	38.9275	22.006
	38.3399	21.7068
	38.1509	21.4641
	37.4362	21.4052
	36.2444	21.3778
	36.2178	21.1508
	35.9871	21.028
	35.6509	20.9257
	35.1726	20.7907
	35.0757	20.5244
	35.0138	20.4787
	34.9321	20.4362
	34.8195	20.4112
	34.7868	20.3134
	34.4765	20.2925
	34.3701	20.2526
	33.8836	19.8998
	33.3684	19.8142
	32.7146	19.7131
	32.6549	19.6476
	32.0366	19.5218
	31.9139	19.3663
	31.2497	19.3106
	31.2119	19.2515
	30.0413	19.1746
	30.041	19.0441
	29.7072	18.9558
	29.4038	18.6939
	28.7457	18.1643
	27.1346	17.6756
	26.6252	17.5751
	26.0423	17.114
	25.6974	16.6415
	24.745	16.1562
